# Supplementary material for: KDM2B Is Implicated in Bovine Lethal Multi-Organic Developmental Dysplasia
Source: PLoS One. 2012 Sep 27;7(9):e45634. doi: 10.1371/journal.pone.0045634 (PMC3459949; doi:10.1371/journal.pone.0045634)
Supplement: Table S1 — Sequence variants in comparison to the reference cattle genome sequence. (XLSX) [file pone.0045634.s003.xlsx]

## Sheet: Table S1
Position on BTA 17 (UMD3.1)	Variant type	Reference allele	Variant allele	Gene
55880892	SNP	T	C
55890902	SNP	G	A
55891374	SNP	G	A
55907275	SNP	C	T
55923009	SNP	G	A
55925189	SNP	T	G
55925370	SNP	A	G
55928405	SNP	A	G
55931761	SNP	G	T
55950110	SNP	T	C
55963672	SNP	T	G
55978540	SNP	T	G
55992888	SNP	T	A
56010031	SNP	G	A	KDM2B	c.2503G>A
56012368	SNP	T	A
56018556	SNP	C	T
56018724	SNP	G	A
56023773	SNP	T	C
56025082	DELETION		CGATGACGAAGA	RNF34	c.704-716del
56028724	SNP	G	T
56037761	SNP	T	C
56057594	SNP	A	T
56073412	DELETION	ATGAAAAT	ATAT
56101119	SNP	G	C
56101149	SNP	A	G
56101161	SNP	C	T
56101913	DELETION	AGTGA	AGGA
56125907	INSERTION	T	TT
56146333	SNP	G	A
56202411	SNP	C	A
56212486	SNP	A	C
56212516	SNP	A	C
56212586	SNP	C	T
56212617	SNP	C	A
56212632	SNP	A	G
56212691	SNP	G	C
56212724	SNP	A	G
56212729	SNP	T	C
56212732	SNP	C	T
56212766	SNP	C	T
56212771	SNP	T	C
56212891	SNP	C	T
56212936	SNP	G	T
56212974	SNP	C	T
56213287	SNP	T	C
56213375	SNP	G	C
56218748	SNP	T	C
56218760	SNP	T	C
56218826	SNP	G	A
56219014	SNP	C	A
56233258	SNP	G	A
56240097	SNP	C	G
56245745	DELETION	TTGCCT	TTGTT
56271889	SNP	T	G
56271971	SNP	A	C
56308380	SNP	G	A
56308469	SNP	G	A
56314076	SNP	T	A
56321648	SNP	G	C
56336047	SNP	A	C
56347737	SNP	A	T
56347782	SNP	G	T
56348164	SNP	T	G
56348473	SNP	A	T
56350049	SNP	A	G
56350209	SNP	C	G
56350704	SNP	T	A
56350771	SNP	A	C
56365084	SNP	A	G
56380362	SNP	G	T
56384375	SNP	T	C
56389154	SNP	C	A
56389297	SNP	C	G
56389363	SNP	C	T
56389434	SNP	A	T
56406922	SNP	C	T
56482725	SNP	G	A
56507147	SNP	G	A
56517108	SNP	G	C
56530918	DELETION	TACGGAGTTGC	TAGC
56540157	INSERTION	T	TT
56542883	SNP	A	G
56544135	INSERTION	A	AA
56577426	SNP	C	T
56594796	SNP	A	T
56594945	SNP	C	G
56595084	SNP	C	G
56598187	SNP	T	G
56598216	SNP	C	G
56598535	SNP	G	T
56598615	SNP	C	G
56598974	SNP	C	T
56604802	DELETION	ATGGGCA	ATGGCA
56615712	SNP	G	A
56625212	SNP	A	G
56628026	SNP	A	G
56633257	SNP	A	G
56636335	SNP	T	C
56637147	SNP	T	A
56650793	SNP	C	A
56652274	SNP	G	A
56652335	SNP	A	G
56657534	SNP	C	T
56658391	SNP	T	C
56660621	SNP	A	G
56662494	SNP	G	A
56667883	SNP	C	T
56671395	SNP	G	A
56671404	SNP	A	C
56671498	SNP	G	A
56671536	INSERTION		T
56671853	SNP	T	A
56671999	SNP	A	C
56672159	SNP	T	A
56673389	DELETION	TGAAAAGT	TGAAAGT
56680350	SNP	G	A
56681112	DELETION	CTGGGAT	CTGGAT
56714701	SNP	G	T
56719387	SNP	T	G
56719389	SNP	T	G
56719420	SNP	T	A
56719476	SNP	C	G
56729059	SNP	A	G
56731254	SNP	G	C
56738468	DELETION	ATGGGAT	ATGGAT
56739197	SNP	A	G
56739408	SNP	G	T
56756147	SNP	T	A
56761306	SNP	T	C
56762468	SNP	A	G
56769043	SNP	G	A
56773772	SNP	C	T
56775779	SNP	T	C
56776264	SNP	T	C
56776429	SNP	C	T
56776740	SNP	A	G
56781032	SNP	T	C
56791981	SNP	A	G
56793452	SNP	A	G
56795077	SNP	C	T
56795693	SNP	G	T
56796195	SNP	G	T
56798044	SNP	A	C
56800818	SNP	T	A
56802219	SNP	G	A
56802339	SNP	A	C
56802403	SNP	T	C
56802471	SNP	G	C
56802477	SNP	C	T
56802525	SNP	C	G
56808094	SNP	T	C
56816701	SNP	C	G
56818851	SNP	C	T
56819095	SNP	C	T
56820295	SNP	G	A
56821676	SNP	A	G
56823469	SNP	A	G
56825013	SNP	A	T
56827586	SNP	G	T
56829205	SNP	A	C
56832504	SNP	C	T
56841885	SNP	A	C
56844979	SNP	T	G
56845050	SNP	A	G
56846489	SNP	C	T
56848404	SNP	T	A
56855951	SNP	C	T
56856372	SNP	T	C
56864961	SNP	G	A
56897353	SNP	A	G
56899651	SNP	G	A
56900181	SNP	A	G
56904054	SNP	A	T
56904336	SNP	G	A
56905169	SNP	C	T
56906181	SNP	G	A
56906278	SNP	T	G
56907972	SNP	C	T
56911042	SNP	T	G
56911067	SNP	C	T
56911735	SNP	C	T
56911896	SNP	A	C
56911937	SNP	C	G
56912069	SNP	T	C
56912592	SNP	G	C
56913131	SNP	G	A
56913193	SNP	A	G
56913459	SNP	C	T
56914274	SNP	C	T
56914509	SNP	T	C
56914821	SNP	T	C
56914957	SNP	A	G
56914965	SNP	T	C
56915102	SNP	T	G
56915386	SNP	T	C
56915485	SNP	T	A
56915511	SNP	A	G
56915553	SNP	T	A
56915577	SNP	T	C
56915706	SNP	T	C
56916104	SNP	A	G
56917572	SNP	G	T
56919714	SNP	A	C
56920355	SNP	G	C
56920392	SNP	G	A
56920425	SNP	T	G
56920458	SNP	G	C
56920576	SNP	A	C
56920625	SNP	T	C
56921963	SNP	C	G
56922016	SNP	A	C
56922169	SNP	A	G
56922190	SNP	A	G
56922263	SNP	G	A
56922345	SNP	A	T
56922538	SNP	G	A
56922623	SNP	A	G
56922884	SNP	A	G
56923303	SNP	T	C
56925117	SNP	C	T
56926015	SNP	A	G
56926269	SNP	G	C
56926366	SNP	T	A
56929051	SNP	T	A
56932558	SNP	A	C
56932654	SNP	T	G
56932904	SNP	C	T
56934597	SNP	T	G
56934654	SNP	A	C
56941221	DELETION	TTGGCA	TTGCA
56949083	SNP	A	G
56950072	SNP	A	G
56956111	SNP	C	T
56959145	SNP	C	A
56961343	SNP	G	A
56963215	SNP	A	G
56963490	SNP	G	A
56965229	SNP	A	G
56965943	SNP	C	T
56966389	SNP	A	G
56968247	SNP	G	A
56969497	SNP	G	A
56970252	SNP	A	G
56971237	SNP	T	G
56973627	SNP	A	G
56973668	SNP	A	G
56974750	SNP	C	T
56975285	SNP	A	G
56975801	SNP	G	A
56976015	SNP	A	G
56978339	SNP	C	G
56978451	SNP	G	A
56979073	SNP	T	G
56979943	SNP	A	C
56982021	SNP	A	C
56988052	SNP	G	A
56988081	SNP	C	A
56988118	SNP	C	T
56988123	SNP	G	A
56988158	SNP	G	C
56988223	SNP	T	C
56988278	SNP	G	A
56988294	SNP	T	C
56988303	SNP	T	C
56988315	SNP	G	T
56988341	SNP	G	A
56988343	SNP	T	A
56988364	SNP	C	A
56988401	SNP	C	T
56988468	SNP	A	G
56988487	SNP	C	A
56988521	SNP	T	G
56988592	SNP	T	C
56988641	SNP	A	T
56988659	SNP	C	G
56988687	SNP	T	C
56989055	SNP	T	A
56989219	SNP	T	A
56989388	SNP	C	T
56989544	SNP	T	A
56989921	SNP	A	C
56989956	SNP	T	A
56990246	SNP	T	C
56990316	SNP	T	A
56990353	SNP	A	G
56997515	SNP	T	C
56997717	SNP	T	C
56999053	SNP	C	T
56999997	SNP	G	A
57001102	SNP	T	C
57002791	SNP	G	C
57003050	SNP	T	C
57004955	SNP	A	C
57005396	SNP	T	A
57006243	SNP	C	A
57006334	SNP	C	T
57006467	SNP	G	A
57006482	SNP	C	T
57007508	SNP	G	A
57007623	SNP	A	C
57007635	SNP	C	T
57007658	SNP	C	T
57007826	SNP	G	A
57007854	SNP	A	G
57007899	SNP	A	C
57007990	SNP	T	C
57008050	SNP	A	G
57008130	SNP	C	G
57008503	SNP	T	C
57008663	SNP	C	G
57008775	DELETION	AAAAGAGA	AAAGA
57008813	SNP	C	T
57008958	SNP	G	A
57009094	SNP	C	T
57009126	SNP	G	A
57009163	SNP	C	A
57009175	SNP	C	T
57009366	SNP	G	A
57009823	SNP	C	T
57009882	SNP	A	T
57009901	SNP	T	A
57010292	DELETION	CACCAT	CACAT
57010376	SNP	C	T
57010459	SNP	C	T
57010518	SNP	G	A
57010530	SNP	G	C
57010761	SNP	T	C
57011686	SNP	C	T
57012029	SNP	G	A
57012148	SNP	A	G
57012156	SNP	C	T
57012212	SNP	T	C
57012923	SNP	G	A
57012962	SNP	A	G
57013854	SNP	G	A
57017319	INSERTION	AT	AGC
57021611	SNP	T	C
57024080	SNP	G	A
57024343	SNP	T	C
57024468	SNP	A	G
57024588	SNP	T	C
57024770	SNP	T	C
57025832	SNP	G	A
57032570	SNP	G	A
57035914	SNP	A	C
57036050	SNP	C	T
57036267	SNP	T	C
57036303	SNP	G	A
57036409	SNP	C	G
57038005	SNP	C	T
57038129	SNP	T	C
57039531	SNP	A	G
57041391	SNP	T	C
57046406	SNP	G	A
57064819	SNP	G	A
57067275	SNP	T	C
57068814	SNP	G	A
57068849	SNP	G	A
57068988	SNP	G	T
57069318	SNP	C	T
57069429	SNP	T	A
57069488	SNP	C	T
57069936	SNP	T	C
57070298	SNP	C	A
57070401	SNP	A	G
57071126	SNP	C	G
57071622	SNP	C	T
57071737	SNP	C	T
57072004	SNP	G	A
57072059	SNP	T	C
57072361	SNP	A	G
57072485	SNP	G	T
57072726	SNP	C	G
57072833	SNP	G	C
57073302	SNP	G	A
57073312	SNP	C	G
57073350	SNP	A	G
57073364	SNP	A	G
57073405	SNP	A	G
57073427	SNP	T	G
57073431	SNP	A	T
57073483	SNP	A	G
57074021	SNP	C	G
57074379	SNP	C	T
57074444	SNP	G	A
57074989	SNP	C	G
57078717	SNP	C	T
57079704	DELETION	GCAGAGACA	GCAGACA
57100624	SNP	G	A
57101096	SNP	T	C
57101308	SNP	A	T
57101399	SNP	G	A
57101716	SNP	T	C
57102073	SNP	C	T
57102811	SNP	T	C
57103422	SNP	T	C
57103552	SNP	T	C
57107572	SNP	G	A
57107619	SNP	T	G
57107664	SNP	T	C
